# Supplementary material for: Combined Effect of Temperature and Relative Humidity on the Survival of Salmonella Isolates on Stainless Steel Coupons
Source: Int J Environ Res Public Health. 2022 Jan 14;19(2):909. doi: 10.3390/ijerph19020909 (PMC8776188; doi:10.3390/ijerph19020909)
Supplement: Supplementary file 1 [file ijerph-19-00909-s001.zip]

Archive with 1 entries (1 files):
- ijerph-1477457-SI.pdf
